# Supplementary material for: Consultation-liaison psychiatry in Japan: a nationwide retrospective observational study
Source: BMC Psychiatry. 2021 May 5;21:235. doi: 10.1186/s12888-021-03241-y (PMC8097923; doi:10.1186/s12888-021-03241-y)
Supplement: Supplementary file 1 — Additional file 1. Post hoc analysis of patient charactereistics by region. [file 12888_2021_3241_MOESM1_ESM.xlsx]

## Sheet: SUMMARY
	Appendix 2. Post hoc analysis of patient charactereistics by region
			Hokkaido : Tohoku	Hokkaido : Kanto	Hokkaido : Chubu	Hokkaido : Kinki	Hokkaido : Chugoku	Hokkaido : Shikoku	Hokkaido : Kyushu-Okinawa	Tohoku : Kanto	Tohoku : Chubu	Tohoku : Kinki	Tohoku : Chugoku	Tohoku : Shikoku	Tohoku : Kyushu-Okinawa	Kanto : Chubu	Kanto : Kinki	Kanto : Chugoku	Kanto : Shikoku	Kanto : Kyushu-Okinawa	Chubu : Kinki	Chubu : Chugoku	Chubu : Shikoku	Chubu : Kyushu-Okinawa	Kinki : Chugoku	Kinki : Shikoku	Kinki : Kyushu-Okinawa	Chugoku : Shikoku	Chugoku : Kyushu-Okinawa	Shikoku : Kyushu-Okinawa
	age_group	0-29 : 30-49
		0-29 : 50-64			*		*	*								*		*	*		*			*	*	*			*	*
		0-29 : 65-74			*		*	*		*						*	*	*	*		*	*		*		*	*		*	*
		0-29 : 75-84	*		*	*	*	*		*		*			*	*	*	*	*		*	*		*		*	*		*	*
		0-29 : 85+	*		*	*	*	*	*	*		*	*		*	*	*	*	*	*	*	*		*		*	*	*	*	*
		30-49 : 50-64			*		*			*						*	*	*	*	*	*			*	*				*
		30-49 : 65-74		*	*		*			*					*	*	*	*	*	*	*	*		*	*		*		*	*
		30-49 : 75-84	*	*	*	*	*	*		*		*	*		*	*	*	*	*	*	*	*	*	*			*		*	*
		30-49 : 85+	*		*	*	*	*	*	*		*	*		*	*	*	*	*	*	*	*	*	*			*		*	*
		50-64 : 65-74		*					*							*	*	*				*		*			*		*
		50-64 : 75-84	*		*	*	*			*		*	*	*	*	*	*	*			*	*	*	*	*		*		*
		50-64 : 85+	*		*	*	*	*	*	*		*	*	*	*	*	*	*	*	*	*	*	*	*	*		*		*	*
		65-74 : 75-84	*	*	*	*	*		*	*		*	*	*	*	*	*				*	*	*	*			*
		65-74 : 85+	*	*	*	*	*	*	*	*		*	*	*	*	*	*	*	*	*	*	*	*	*	*		*	*		*
		75-84 : 85+	*	*	*	*	*	*	*	*		*	*		*	*	*	*	*	*	*	*		*	*			*
	Sex	male : female			*											*	*			*	*	*	*	*	*				*
	Admission setting	planned : unplanned	*	*	*	*	*	*	*	*	*	*	*		*	*	*	*	*	*	*	*	*	*	*	*	*	*	*	*
	Discharge setting	Outpatients follow up : Transfer to other hospitals	*	*		*	*	*	*	*	*	*		*	*	*	*	*	*	*	*	*	*	*		*	*	*	*	*
		Outpatients follow up : Transfer to other welfare facilities	*	*	*	*	*	*	*	*	*	*	*		*	*	*		*	*	*	*		*	*	*	*	*	*	*
		Outpatients follow up : Others	*	*	*	*	*	*	*	*						*	*				*	*		*			*
		Transfer to other hospitals : Transfer to other welfare facilities	*	*	*	*	*	*	*	*	*	*	*	*	*	*	*	*		*	*	*	*	*	*		*	*	*	*
		Transfer to other hospitals : Others		*	*	*		*	*	*	*			*	*		*	*	*	*	*	*	*	*	*	*	*	*	*
		Transfer to other welfare facilities : Others	*	*	*	*	*	*	*	*		*	*		*	*	*		*	*	*	*		*	*	*		*	*	*
	Discharge outcome	treat : unchanged		*	*		*		*	*			*	*	*	*	*	*	*	*		*	*	*	*	*	*	*	*
		treat : death	*	*	*	*	*							*	*		*	*	*	*	*	*	*	*		*	*		*
		treat : other	*	*			*	*		*	*	*	*		*	*	*	*	*	*		*	*		*	*	*		*	*
		unchanged :death			*		*		*				*		*	*	*	*		*		*		*	*		*	*	*
		unchanged : other	*				*	*	*	*	*	*			*			*	*	*		*	*	*	*	*	*		*	*
		death : other	*		*		*	*		*	*	*	*		*	*	*	*	*	*	*	*	*	*	*	*			*	*
	length of stay	1_to17:2_18to30	*		*	*	*	*	*	*						*	*	*	*	*
		1_to17:3_31to54	*		*	*	*			*		*	*	*	*	*					*			*					*
		1_to17:4_55over	*				*		*	*	*	*	*	*	*	*	*	*		*	*	*	*	*			*
		2_18to30:3_31to54												*			*	*	*	*	*	*	*	*
		2_18to30:4_55over				*	*	*	*			*	*	*	*	*	*	*	*	*	*	*	*	*	*	*	*
		3_31to54:4_55over			*	*	*	*	*			*	*		*	*	*	*		*		*
	CLP per patient						*	*	*					*				*	*	*			*			*	*	*		*
	CLP: Consultation-Liaison Psychiatry, * significantly different (p < 0.05)
